# Supplementary material for: Experimental and Computational Investigation of Sulfur Chemistry in the DART-MS Gas Stream: Implications for the Interpretation of the Mass Spectra of Organic Disulfides
Source: J Am Soc Mass Spectrom. 2026 Apr 14;37(5):1268–80. doi: 10.1021/jasms.6c00046 (PMC13154360; doi:10.1021/jasms.6c00046)
Supplement: Supplementary file 2 [file js6c00046_si_002.xlsx]

## Sheet: Diallyl Disulfide
Diallyl Disulfide
DART Gas Temperature
150 °C		175 °C		200 °C		225 °C		250 °C		275 °C		300 °C		325 °C		350 °C
m/z	Rel. Int. %	m/z	Rel. Int. %	m/z	Rel. Int. %	m/z	Rel. Int. %	m/z	Rel. Int. %	m/z	Rel. Int. %	m/z	Rel. Int. %	m/z	Rel. Int. %	m/z	Rel. Int. %
73.0128	13.1542	73.0129	4.735	73.0113	9.3716	73.0114	15.4326	73.0112	21.2196	73.0113	12.1813	73.0112	17.6927	73.0109	18.6643	79.0548	1.0499
81.0717	1.9991	102.968	1.1487	81.0706	1.5845	79.0552	1.0987	79.0551	1.5575	81.0706	1.4591	79.0551	1.3777	79.0548	1.3855	81.0703	1.8325
102.968	1.0307	104.983	1.1521	102.967	1.0205	81.0708	2.3946	81.0708	1.9329	102.967	1.6566	81.0706	2.0419	81.0704	2.1977	102.968	2.202
104.983	4.2768	113.042	6.3679	104.983	2.9716	102.968	1.536	101.042	1.1523	104.983	4.5422	102.968	3.1549	102.967	3.164	104.983	5.7118
113.042	9.808	115.057	2.282	113.042	7.9784	104.983	4.2891	102.968	2.9339	113.042	10.5259	104.983	6.7365	104.983	6.9304	111.027	1.0785
115.058	4.8129	131.053	22.8565	115.058	3.5169	113.043	12.8878	104.983	8.1867	115.058	4.0016	111.027	1.8232	111.027	1.7711	113.043	14.703
131.053	15.3268	132.056	1.7371	131.054	15.0849	114.046	1.0705	111.027	1.9638	131.054	22.394	113.043	17.6574	113.042	17.4141	114.046	1.2065
132.056	1.1521	133.051	1.3946	132.057	1.197	115.058	4.4099	113.043	17.5001	132.057	1.7659	114.046	1.4377	114.046	1.3126	115.058	4.4409
136.956	1.444	145.015	7.3805	145.016	5.2563	131.054	20.2919	114.046	1.3508	133.052	1.3685	115.058	5.635	115.058	5.6449	131.054	20.2641
145.015	6.8641	146.021	2.3609	146.023	3.1364	132.057	1.5761	115.058	5.3541	136.956	1.3636	131.054	36.5538	131.054	37.1636	132.057	1.513
146.022	3.7879	147.03	5.8207	147.031	9.854	133.052	1.2656	131.054	35.4576	145.016	9.6354	132.057	2.815	132.057	2.9082	133.052	1.1706
147.03	17.4521	155.09	2.6386	148.032	1.044	136.956	1.8371	132.057	2.6913	146.023	3.0915	133.052	2.282	133.052	2.2595	136.957	3.0319
148.032	1.8611	179.002	5.8777	155.091	3.6441	145.016	9.9446	133.052	2.1297	147.031	10.5106	136.957	4.6689	136.956	3.6753	145.016	12.8297
149.027	1.7714	187.061	100	179.003	7.2664	146.023	3.9018	136.957	4.5824	149.029	1.0715	145.016	19.5175	145.016	17.4243	146.023	4.1492
155.09	2.489	188.064	11.6566	181	1.0304	147.031	12.8036	145.016	18.5455	155.091	3.3305	146.022	4.8383	146.022	4.8316	147.031	11.7427
179.003	13.3915	189.059	10.4398	187.063	100	148.033	1.3829	146.022	4.3933	176.988	1.309	147.031	15.4233	147.031	14.2159	148.032	1.0923
180.005	1.2423	190.061	1.0841	188.065	11.6484	149.029	1.3542	147.031	19.2534	179.004	10.6545	148.032	1.4367	148.032	1.2466	149.029	1.0709
180.999	1.9514	203.056	1.3465	189.06	10.2991	155.091	2.712	148.033	1.7754	181.001	1.5076	149.032	1.7107	149.031	1.4056	155.091	3.2891
187.062	100	219.032	28.2272	190.062	1.0877	176.989	1.3061	149.03	2.0709	187.063	100	155.091	2.4982	155.091	3.2094	168.929	1.57
188.065	11.6567	220.035	3.5672	219.034	29.6327	179.004	11.9703	155.091	1.7806	188.066	11.6476	161.012	1.2633	161.012	1.1364	176.988	2.149
189.059	10.3562	221.032	4.912	220.036	3.6761	180.006	1.1382	161.011	2.1901	189.06	10.3186	163.027	1.9798	163.027	1.6982	179.004	14.8256
190.062	1.0356	227.092	1.0898	221.032	4.8479	181.001	1.7543	163.027	2.4137	190.063	1.0146	168.93	2.0281	168.929	1.9358	180.006	1.3771
203.057	1.026	235.029	1.6174	227.092	1.0075	187.063	100	168.929	1.7406	203.057	1.8177	176.989	3.4686	176.988	3.4656	181	2.1372
219.033	35.001	251.005	7.5843	235.031	1.2489	188.066	11.6316	176.989	3.3051	219.034	41.0904	177.997	1.1387	177.996	1.1256	187.063	100
220.036	4.5161	253.003	1.515	251.006	5.5397	189.06	10.295	179.004	24.5781	220.036	5.1314	179.004	21.5362	179.004	18.4701	188.066	11.6468
221.032	5.8657	259.065	2.3712	253.003	1.0802	190.063	1.088	180.006	2.3281	221.032	6.5094	180.006	2.1206	180.006	1.7587	189.06	10.2436
235.032	1.2922	261.098	45.1478	259.065	1.6315	203.057	1.5209	181	3.5656	227.093	1.2788	181.001	3.1779	181	2.725	190.063	1.0211
251.006	5.3034	262.101	6.8186	261.098	21.5851	219.034	42.3516	185.049	1.172	235.03	2.3413	185.049	1.4682	185.049	1.278	203.057	2.0668
253.004	1.0365	263.097	5.5664	262.101	3.3192	220.037	5.2808	187.063	100	251.006	9.5757	187.063	100	187.063	100	219.034	55.8416
259.066	1.1721	265.093	1.5214	263.097	2.6556	221.033	6.9027	188.066	11.6749	252.008	1.1856	188.066	11.6246	188.066	11.6529	220.037	7.0125
261.098	20.5313	277.075	2.9115	277.075	1.7095	235.03	1.7164	189.06	10.2559	253.003	1.857	189.06	10.1559	189.06	10.3467	221.031	8.6289
262.101	3.1371	282.977	1.4921	282.978	1.4695	251.006	7.1546	201.042	1.3811	259.065	2.798	201.042	1.3337	201.042	1.1231	227.093	1.5578
263.097	2.5436	291.038	2.3506	291.038	1.414	253.003	1.4407	203.057	3.7084	261.098	28.4441	203.057	3.5706	203.057	3.3004	235.031	2.4569
265.093	1.1783	293.052	3.1099	293.052	2.926	259.065	1.8295	217.019	1.7064	262.101	4.3225	217.019	1.7346	217.019	1.5018	251.006	11.2854
277.075	1.103	295.064	1.6115	295.061	1.0552	261.098	19.8126	219.034	66.9173	263.097	3.5099	219.034	68.8014	219.034	67.6157	252.009	1.5014
282.978	1.4591	365.071	2.2339	365.07	1.1854	262.101	2.9972	220.037	8.373	265.094	1.0481	220.037	8.472	220.036	8.3814	253.003	2.2324
291.038	1.8164					263.098	2.4503	221.032	10.8363	277.075	3.1885	221.032	10.9041	221.031	10.426	259.065	3.6318
293.053	6.357					265.094	1.1545	222.036	1.0903	282.978	3.0033	222.035	1.1726	222.035	1.0926	261.098	20.6773
294.055	1.0383					277.076	1.6685	227.093	1.1395	291.038	2.4243	225.078	1.0265	225.078	1.0226	262.101	3.1613
295.059	2.0851					282.978	1.9766	233.014	1.274	293.052	2.238	227.093	1.6469	227.093	1.6478	263.097	2.5617
365.068	1.196					291.038	2.1374	235.031	6.0575	307.033	1.2087	233.015	1.1124	235.03	5.1931	267.004	1.1498
						293.052	2.9824	237.034	1.1406	365.069	1.9973	235.03	5.3509	251.006	18.4553	277.075	3.0736
						295.062	1.1499	251.006	19.9365			237.033	1.0375	252.008	2.3856	282.978	3.2761
						365.069	1.2453	252.009	2.5534			251.006	20.9215	253.003	3.685	291.039	2.31
								253.004	4.1014			252.009	2.8166	259.065	4.6574	293.052	2.4051
								259.066	3.1415			253.003	4.2032	261.098	31.4699	307.035	1.1181
								261.098	34.9713			259.066	4.6164	262.101	4.8075	349.08	1.1617
								262.101	5.3027			261.098	38.7111	263.097	3.9256	365.068	1.5807
								263.098	4.3168			262.101	5.8996	265.093	1.0304
								265.094	1.5585			263.098	4.7328	267.003	2.4269
								267.004	3.2503			265.093	1.5285	275.062	1.14
								275.062	1.3583			267.003	2.717	277.075	6.4217
								277.075	4.1145			275.061	1.4603	282.978	5.7094
								282.979	6.564			277.075	6.1179	284.975	1.2107
								284.975	1.5064			282.978	6.3959	291.039	3.8407
								291.039	4.3925			284.975	1.5209	293.052	3.2033
								293.052	4.5455			291.039	4.4082	307.034	2.6077
								295.061	1.4229			293.052	3.5769	323.021	1.4655
								307.034	3.3787			295.062	1.239	339.017	1.1583
								309.043	1.2968			307.034	3.1717	349.079	1.8556
								323.022	1.7654			309.043	1.244	365.067	3.5443
								325.03	1.0599			323.021	1.7197	381.054	1.3828
								339.014	1.5235			325.029	1.1592	397.036	1.2978
								349.081	1.1377			339.015	1.3571	413.025	1.5433
								365.069	3.5706			349.08	1.9241
								367.076	1.1227			365.068	4.0633
								381.055	1.6519			367.074	1.2541
								397.036	1.6855			381.054	1.5284
								413.027	1.3472			397.036	1.5067
												413.025	1.7411

## Sheet: Dimethyl Disulfide
Dimethyl Disulfide
DART Gas Temperature
150 °C		175 °C		200 °C		225 °C		250 °C		275 °C		300 °C		325 °C		350 °C
m/z	Rel. Int. %	m/z	Rel. Int. %	m/z	Rel. Int. %	m/z	Rel. Int. %	m/z	Rel. Int. %	m/z	Rel. Int. %	m/z	Rel. Int. %	m/z	Rel. Int. %	m/z	Rel. Int. %
93.9915	40.8054	93.9916	46.4103	93.9916	49.4706	93.9909	42.0668	57.0697	1.5093	93.9908	45.8721	57.0698	2.3932	93.9909	53.844	93.9911	49.1947
94.9977	5.0657	94.9974	4.8287	94.9977	5.7131	94.9971	4.8289	93.9908	51.6924	94.9975	7.6505	93.9909	42.6659	94.9973	7.2918	94.9978	10.045
95.9874	3.8072	95.9874	4.3292	95.9875	4.6334	95.9869	3.9355	94.9976	10.4879	95.9869	4.354	94.9975	6.4958	95.9868	5.0254	95.9871	4.7225
100.113	3.2958	100.113	3.7773	100.113	4.4127	100.112	4.3215	95.987	4.9832	100.112	5.7968	95.9869	4.0424	100.112	2.5216	100.113	3.9805
110.994	9.4326	110.994	7.3679	110.994	5.9351	110.994	4.0828	100.112	4.414	110.994	2.0971	100.112	2.514	110.994	1.6213	110.994	1.4418
112.112	2.0651	112.112	1.0398	112.113	1.4381	112.112	1.2544	110.994	2.4868	112.112	2.0538	110.994	1.1935	112.112	1.5548	112.112	2.0356
123.03	1.1356	123.03	1.3405	136.038	1.0137	140.988	100	112.112	1.3634	140.988	100	112.113	3.9323	140.988	100	140.988	100
127.149	1.1088	140.987	100	140.987	100	141.989	5.6997	126.972	1.1536	141.99	5.6903	127.149	1.5478	141.989	5.7264	141.99	5.7197
136.038	1.2931	141.989	5.7039	141.989	5.6962	142.984	13.5857	140.988	100	142.984	13.534	140.988	100	142.983	13.5026	142.984	13.4215
140.987	100	142.983	13.5511	142.983	13.4412	151.063	3.1707	141.99	5.6883	151.063	6.3548	141.99	5.7014	151.063	7.8291	151.063	8.744
141.989	5.6973	146.101	1.2574	146.101	1.3026	183.035	3.5576	142.984	13.4382	183.035	5.0193	142.984	13.4875	183.035	4.8284	183.035	3.9885
142.983	13.6167	151.062	1.5856	151.062	2.191			151.063	3.8089			151.063	13.3715
146.101	1.5282	183.034	2.1437	183.034	3.3118			183.035	6.0064			152.066	1.1582
151.062	2.4571											153.059	1.3142
183.034	3.2865											160.118	1.0705
												172.961	1.1503
												183.035	7.6474
												185.031	1.0474

## Sheet: Di-n-propyl Disulfide
Di-n-propyl Disulfide
DART Gas Temperature
150 °C		175 °C		200 °C		225 °C		250 °C		275 °C		300 °C		325 °C		350 °C
m/z	Rel. Int. %	m/z	Rel. Int. %	m/z	Rel. Int. %	m/z	Rel. Int. %	m/z	Rel. Int. %	m/z	Rel. Int. %	m/z	Rel. Int. %	m/z	Rel. Int. %	m/z	Rel. Int. %
108.007	1.3331	150.054	35.4911	117.074	1.0707	108.007	1.5356	108.007	1.2427	108.007	1.4041	108.007	1.1756	108.007	1.0856	108.007	1.1706
109.014	1.119	151.061	10.7876	150.055	36.4767	109.014	1.3886	109.014	1.5887	109.014	1.228	109.015	1.6614	109.015	1.8522	109.014	1.3122
150.054	32.5719	152.052	3.9279	151.062	9.0166	150.055	38.8823	150.055	34.3292	150.055	39.7295	150.055	40.2362	150.055	39.0617	150.055	39.7706
151.061	10.8727	167.057	5.326	152.053	3.8591	151.062	12.3326	151.062	11.0744	151.062	11.1017	151.062	13.3148	151.062	12.1997	151.061	10.2351
152.052	3.6678	168.086	1.07	167.058	3.4676	152.053	4.3251	152.053	3.814	152.053	4.2513	152.053	4.4888	152.053	4.2914	152.052	4.192
167.057	7.4117	183.034	1.4921	168.089	1.0122	153.058	1.0818	167.058	1.2344	153.058	1.0084	153.058	1.1722	153.058	1.0379	183.035	2.7354
183.034	2.0629	191.093	1.4247	183.035	1.6416	167.058	2.5388	183.035	2.5206	167.058	1.3236	183.035	2.0745	183.035	2.4528	193.109	2.1202
191.093	1.484	193.108	3.5969	191.094	1.3922	183.035	2.4564	193.109	2.154	183.035	2.6496	193.109	2.5867	193.11	2.4918	207.124	2.7916
193.108	3.2002	207.123	1.3365	193.109	3.6801	191.093	1.3692	207.125	1.558	193.109	2.6602	207.124	2.3033	207.125	2.3311	225.08	100
207.124	1.0544	225.08	100	207.125	1.8352	193.109	3.5456	225.081	100	207.125	1.4557	225.081	100	225.081	100	226.083	12.4777
225.08	100	226.082	12.5102	225.081	100	207.124	1.3583	226.083	12.5067	225.081	100	226.083	12.4757	226.084	12.4574	227.077	13.8957
226.082	12.5355	227.076	13.9221	226.084	12.4771	225.08	100	227.077	13.9313	226.084	12.4812	227.077	13.886	227.077	13.8733	228.079	1.6159
227.076	13.9183	228.079	1.6147	227.077	13.9258	226.083	12.4738	228.08	1.5917	227.077	13.9082	228.079	1.5842	228.079	1.5984	235.155	1.3043
228.078	1.6074	235.154	2.1878	228.08	1.6386	227.077	13.9062	235.155	2.1331	228.079	1.5928	235.155	1.6481	235.155	1.2991	239.096	2.7455
235.154	1.5473	239.095	1.9265	235.155	3.1038	228.079	1.6201	239.096	1.9903	235.155	1.4531	239.096	2.2891	239.096	2.676	257.052	2.0797
239.096	1.9052	333.105	1.2665	239.097	1.9526	235.155	1.9236	257.053	1.3791	239.096	2.114	257.053	1.3587	257.053	1.4469
333.105	1.6025					239.096	1.7978			257.053	1.1164
						257.052	1.1255

## Sheet: Di-n-butyl Disulfide
Di-n-butyl Disulfide
DART Gas Temperature
150 °C		175 °C		200 °C		225 °C		250 °C		275 °C		300 °C		325 °C		350 °C
m/z	Rel. Int. %	m/z	Rel. Int. %	m/z	Rel. Int. %	m/z	Rel. Int. %	m/z	Rel. Int. %	m/z	Rel. Int. %	m/z	Rel. Int. %	m/z	Rel. Int. %	m/z	Rel. Int. %
142.161	8.7521	142.16	7.145	123.03	1.2653	122.023	1.4632	122.023	1.3237	123.03	1.1305	122.023	1.0782	123.031	1.0822	122.023	1.5207
178.087	45.4324	178.085	49.3322	130.16	1.0727	123.03	1.1325	123.03	1.2114	142.161	18.5339	123.031	2.3497	142.161	22.0117	123.03	2.7742
179.093	17.6816	179.092	20.1784	142.16	12.3737	130.16	1.0872	142.161	12.9923	143.164	1.9658	142.161	20.2812	143.164	2.3703	142.161	17.0513
180.086	5.8642	180.085	6.1968	143.163	1.2639	142.161	10.9192	143.164	1.3963	147.122	1.7435	143.164	2.1589	147.122	2.0459	143.164	1.7754
181.09	1.4576	181.088	1.8967	147.121	1.7108	143.164	1.1713	147.122	1.8324	178.087	44.3144	147.122	2.6567	178.087	46.5653	147.122	1.7421
184.208	13.175	184.207	8.3877	178.085	39.2002	147.122	1.0929	178.086	41.9888	179.093	17.6529	178.087	40.5968	179.093	18.1141	178.086	34.1161
185.215	7.414	185.214	6.0697	179.092	21.6074	178.086	44.152	179.093	14.8557	180.086	5.5898	179.093	24.0117	180.086	5.7403	179.093	19.1738
186.223	32.8183	186.222	15.3304	180.086	5.5691	179.093	17.8716	180.085	5.1528	181.089	1.5672	180.088	5.8568	181.09	1.5651	180.087	4.7927
187.227	4.5009	187.226	2.0945	181.089	1.9172	180.086	5.5679	181.089	1.3771	184.208	7.5581	181.09	2.1626	184.208	6.9581	181.089	1.698
195.089	7.3254	195.087	4.547	184.207	16.3573	181.089	1.6472	184.208	5.4794	185.215	6.3502	184.208	7.7448	185.216	6.6398	184.208	3.5384
196.119	4.6172	196.118	2.4783	185.213	7.9651	184.208	7.2074	185.215	4.6804	186.224	42.0602	185.215	6.0796	186.224	30.9836	185.215	2.5355
233.14	1.5643	233.139	1.3298	186.222	64.2931	185.215	4.9344	186.223	27.2677	187.227	5.7403	186.223	42.2377	187.227	4.2033	186.223	21.522
235.155	81.7111	235.155	58.3778	187.226	8.774	186.223	24.9033	187.227	3.7584	195.089	1.0382	187.227	5.7381	233.14	1.2987	187.226	2.9346
236.158	12.3303	236.158	8.7552	195.088	3.9092	187.226	3.4094	195.089	1.6649	196.12	1.0596	233.14	1.4095	235.156	56.3926	211.065	1.1442
237.152	8.0563	237.152	5.8422	196.118	3.304	195.088	3.2914	196.119	1.1354	233.14	1.3128	235.155	63.898	236.159	8.498	235.155	35.8797
267.128	100	267.127	100	233.139	1.9632	196.118	1.0127	233.14	1.0847	235.156	57.588	236.158	9.6566	237.152	5.6438	236.158	5.3933
268.13	15.8548	268.13	15.9726	235.155	96.4397	233.14	1.4792	235.155	48.802	236.159	8.6329	237.152	6.3545	267.128	100	237.152	3.5955
269.124	14.5095	269.124	14.5495	236.158	14.4917	235.155	67.4463	236.158	7.3949	237.152	5.6697	267.127	100	268.13	15.701	267.127	100
270.127	2.037	270.127	2.0951	237.151	9.5376	236.158	10.1266	237.152	4.8787	267.128	100	268.13	15.9137	269.124	14.4314	268.13	15.9035
274.256	15.2604	274.257	10.1834	238.154	1.2288	237.152	6.6793	267.127	100	268.13	15.8268	269.124	14.6335	270.127	2.0687	269.123	14.4484
275.26	2.8927	275.26	1.9411	267.127	100	267.127	100	268.13	15.984	269.124	14.538	270.126	2.0332	274.257	7.7984	270.126	1.9998
389.168	2.6333	389.168	1.7867	268.13	15.8688	268.13	15.7503	269.124	14.6547	270.127	2.0392	274.257	9.3837	275.26	1.4641	274.256	5.5063
				269.124	14.5483	269.124	14.5628	270.127	2.101	274.257	10.3203	275.259	1.8143			275.26	1.0226
				270.127	1.9976	270.126	2.092	274.257	7.8687	275.26	1.9983
				274.256	16.8045	274.256	11.5862	275.26	1.5142
				275.26	3.2234	275.26	2.1878
				389.168	1.0259	389.167	1.0734

## Sheet: Di-tert-butyl Disulfide
Di-tert-butyl Disulfide
DART Gas Temperature
150 °C		175 °C		200 °C		225 °C		250 °C		275 °C		300 °C		325 °C		350 °C
m/z	Rel. Int. %	m/z	Rel. Int. %	m/z	Rel. Int. %	m/z	Rel. Int. %	m/z	Rel. Int. %	m/z	Rel. Int. %	m/z	Rel. Int. %	m/z	Rel. Int. %	m/z	Rel. Int. %
89.0425	6.8883	57.0702	3.5002	57.0696	5.8724	57.0706	3.4148	57.0697	11.6414	57.0694	1.3265	57.0698	2.7524	89.0415	8.0896	57.0694	12.5589
122.022	2.0774	89.0423	9.2332	89.0422	11.1242	89.0424	12.5853	89.0421	14.7836	89.0421	8.111	89.0419	8.7861	122.022	1.2643	87.025	1.4147
123.03	17.6611	122.023	2.5315	122.023	2.1842	122.023	3.4988	122.023	2.7484	122.023	2.0785	122.023	1.4478	123.03	14.1097	89.0419	11.5208
124.032	1.0417	123.031	21.2694	123.031	22.9814	123.031	28.167	123.031	27.0132	123.031	17.5776	123.031	16.3116	125.026	1.1653	121.015	1.6519
125.026	1.4305	124.032	1.4924	124.033	1.4858	124.032	1.9426	124.032	1.7825	124.032	1.182	124.033	1.0494	177.079	5.5337	122.023	2.4655
177.078	2.204	125.027	1.8963	125.027	2.0325	125.026	2.5467	125.027	2.3868	125.027	1.5764	125.027	1.4661	178.086	23.7662	123.031	21.4065
178.086	28.7476	177.079	1.9686	177.079	2.2476	155.003	1.4999	155.004	1.0142	177.079	4.6386	177.079	5.5357	179.094	93.8521	124.032	1.392
179.093	100	178.086	28.7599	178.087	24.2867	177.078	3.7421	177.079	4.2405	178.087	23.2072	178.087	22.821	180.095	11.8869	125.027	1.8352
180.094	12.9079	179.094	100	179.095	100	178.086	27.1579	178.086	25.5075	179.095	100	179.094	100	181.091	8.7599	155.003	1.0306
181.09	9.3315	180.095	12.6867	180.096	12.4982	179.094	100	179.094	100	180.096	12.3702	180.096	12.1806	186.976	1.2214	177.078	8.1112
195.088	24.7471	181.09	9.1922	181.091	9.2445	180.095	12.7202	180.095	12.4988	181.091	9.2831	181.09	9.221	195.089	57.588	178.086	24.6716
196.119	15.713	195.088	18.8874	186.976	1.0921	181.09	9.2933	181.09	9.3066	186.976	2.3956	186.976	1.6908	196.093	7.3324	179.094	100
197.084	3.1024	196.118	7.4879	195.089	23.7779	186.975	2.6701	186.976	2.7546	195.089	50.4985	195.089	60.3303	197.085	5.8353	180.095	12.4902
197.119	1.7244	197.085	2.4902	196.118	8.3319	195.088	34.6782	195.089	37.6675	196.095	6.8064	196.094	7.8712	211.065	11.3688	181.09	9.2987
198.114	1.272	211.065	13.9257	197.085	3.0175	196.105	6.6241	196.091	3.2712	197.085	5.1298	197.085	5.9619	212.069	1.2517	186.976	2.1175
211.064	14.1289	212.068	1.6925	211.065	13.8507	197.084	4.0269	196.114	4.951	211.065	13.5592	209.05	1.0424	213.062	1.5846	195.088	59.7292
212.068	1.8231	213.061	1.977	212.068	1.6609	211.065	16.9078	197.085	4.0535	212.068	1.5472	211.065	12.3722	235.156	1.4285	196.092	7.0168
213.061	1.971	235.155	7.1859	213.062	1.9603	212.068	2.0433	211.065	13.1863	213.061	1.8688	212.068	1.3123	243.037	24.7108	197.085	6.3581
227.06	1.0188	236.158	1.0302	235.156	5.4869	213.061	2.3827	212.068	1.4961	235.155	2.0251	213.062	1.6243	244.04	3.1917	209.049	2.0913
235.155	7.8738	243.037	20.9578	243.037	21.2024	235.155	3.6642	213.061	1.8368	243.037	32.3243	235.156	1.6425	245.033	4.6284	211.065	13.1741
236.159	1.0609	244.039	2.5624	244.04	2.598	243.037	33.2488	235.155	2.2865	244.04	4.0075	243.037	27.7997	251.151	1.5575	212.067	1.4764
243.037	21.4832	245.033	3.8326	245.034	3.8667	244.039	4.1191	243.037	37.5441	245.033	5.9746	244.04	3.393	267.127	2.4433	213.061	1.8179
244.039	2.6777	251.15	1.1103	251.151	1.7987	245.033	6.1322	244.04	4.6319	251.151	2.4117	245.033	5.1186	275.009	3.0283	243.037	27.3373
245.033	3.9828	267.128	7.3703	267.128	6.7109	251.15	2.198	245.033	6.8442	267.127	3.05	251.151	1.9556	299.1	33.3741	244.039	3.3374
251.15	1.2012	268.13	1.2146	268.131	1.0583	267.127	5.541	251.15	2.0984	275.009	3.8271	265.112	1.0342	300.102	5.6426	245.033	4.997
267.128	9.4411	269.124	1.0783	275.01	1.3627	275.009	2.7341	267.127	3.3313	299.1	34.2261	267.127	2.6102	301.096	6.3112	265.111	1.5316
268.131	1.4411	275.009	1.0857	299.1	32.2393	299.1	34.4309	275.01	3.9229	300.102	5.7397	275.009	3.5395	331.071	8.4999	275.009	2.7151
269.125	1.2045	299.099	31.7876	300.103	5.3387	300.102	5.7211	299.1	36.3413	301.096	6.4441	299.099	32.8589	332.075	1.2655	299.099	24.2756
299.1	37.6282	300.102	5.3448	301.097	6.0475	301.096	6.5428	300.102	6.1143	331.072	8.2167	300.102	5.5113	333.068	1.927	300.102	3.9849
300.103	6.3287	301.096	6.0394	331.072	4.2958	331.072	5.5848	301.096	6.8757	332.074	1.3789	301.096	6.2169	357.179	3.2331	301.096	4.515
301.096	7.1249	331.071	3.2436	373.185	2.3343	333.068	1.155	331.071	7.5955	333.068	1.981	331.071	8.5036	373.178	8.7328	331.071	5.563
331.072	3.8356	373.188	1.5229	389.168	46.5833	357.181	1.2084	332.074	1.3321	357.179	2.4313	332.074	1.4096	374.183	2.0184	333.068	1.2146
373.187	1.9648	389.167	35.4219	390.171	9.9686	373.181	3.446	333.068	1.7714	363.044	1.0686	333.068	1.8948	375.174	1.5637	357.172	1.1479
374.201	1.1508	390.17	7.6591	391.165	9.5414	389.168	54.8662	373.184	2.5461	373.178	6.4609	357.179	2.7786	389.168	100	373.177	5.0351
389.168	49.4151	391.164	7.1837	392.167	1.81	390.17	11.773	389.168	54.3893	374.185	1.5282	363.044	1.0919	390.171	21.5845	374.181	1.1415
390.17	10.704	392.167	1.321			391.165	11.1671	390.171	11.6606	375.175	1.1651	373.179	7.4039	391.165	20.3263	389.167	82.3687
391.165	10.1098					392.167	2.0751	391.165	11.0523	389.168	78.4998	374.185	1.6926	392.167	3.7042	390.17	17.7367
392.168	1.8979							392.167	2.0667	390.17	16.8311	375.175	1.3051	393.162	1.5731	391.164	16.7427
										391.165	15.9411	389.167	93.9273			392.166	3.2081
										392.167	3.0669	390.17	20.2321			393.162	1.2802
										393.162	1.2487	391.165	19.0791
												392.167	3.7059
												393.162	1.4613

## Sheet: Diphenyl Disulfide
Diphenyl Disulfide
DART Gas Temperature
150 °C		175 °C		200 °C		225 °C		250 °C		275 °C		300 °C		325 °C		350 °C
m/z	Rel. Int. %	m/z	Rel. Int. %	m/z	Rel. Int. %	m/z	Rel. Int. %	m/z	Rel. Int. %	m/z	Rel. Int. %	m/z	Rel. Int. %	m/z	Rel. Int. %	m/z	Rel. Int. %
74.0987	1.0484	86.098	2.2386	74.0969	2.5449	74.0972	1.0633	74.0967	5.1613	74.0965	1.5533	74.0968	3.758	74.0967	4.6567	74.0973	4.7936
86.0979	3.5672	100.113	1.8368	86.0969	4.2907	86.0972	2.3311	86.0969	6.1577	86.0967	2.4555	86.0969	10.1165	86.0968	8.1003	86.0971	8.6378
100.113	3.2991	101.12	1.2475	100.113	3.0885	100.113	1.7186	100.112	3.9246	100.112	1.6622	100.113	5.9717	100.112	3.96	100.113	4.6693
101.12	1.9184	102.128	14.01	101.12	1.7879	102.128	16.8894	101.12	1.9466	102.128	13.0711	101.12	2.9819	101.12	2.3782	101.12	2.2441
102.128	12.7615	126.014	1.0366	102.128	21.8445	103.132	1.2406	102.128	31.9975	140.984	9.7501	102.128	37.8632	102.128	31.6169	102.128	34.7696
140.984	2.8267	140.983	5.9855	103.131	1.5745	140.984	13.4776	103.131	2.3352	182.102	1.8329	103.131	2.6977	103.131	2.345	103.131	2.4641
182.101	1.3606	210.131	8.7214	140.985	6.9526	142.981	1.2866	140.985	9.666	186.052	1.0069	140.985	8.6396	140.984	10.1821	140.984	8.9305
210.131	10.5314	211.134	1.1466	182.102	2.7224	210.131	8.0311	182.102	4.9614	210.132	7.3053	182.102	5.2797	182.102	5.3828	182.101	5.7658
211.134	1.4306	218.021	28.5248	210.132	15.0728	211.135	1.0447	186.052	1.2979	218.022	24.1261	186.052	1.5769	186.052	1.3545	186.051	1.8544
218.022	38.0079	219.028	17.7	211.135	2.2213	218.022	23.5346	210.132	17.9594	219.029	15.944	210.132	22.2578	210.132	16.8722	210.132	17.6325
219.027	11.4498	220.024	4.7272	218.023	26.0929	219.029	21.141	211.135	2.682	220.026	4.158	211.135	3.2577	211.135	2.4253	211.135	2.6436
220.021	4.5886	221.025	1.5992	219.029	15.3642	220.028	4.9272	218.023	23.797	221.026	1.5303	212.13	1.1891	218.023	26.9781	218.022	27.7747
235.024	12.8765	235.024	10.3786	220.025	4.2421	221.026	1.8737	219.029	13.7614	235.025	3.6348	218.023	27.4557	219.029	14.7989	219.028	11.9886
236.037	2.8315	236.036	2.1475	221.026	1.3742	235.025	6.9247	220.025	3.7678	236.045	1.014	219.029	12.3903	220.025	4.1827	220.023	3.8515
237.022	1.313	327.033	100	235.025	7.3678	236.037	1.3313	221.026	1.2595	327.033	100	220.024	3.9216	221.026	1.3577	221.025	1.0732
327.033	100	328.036	22.3788	236.041	1.7288	327.033	100	235.025	3.9442	328.036	22.1489	221.026	1.1744	235.025	2.422	235.024	1.854
328.036	22.339	329.031	15.5416	327.033	100	328.036	22.4278	327.033	100	329.03	15.3567	235.026	2.9036	327.034	100	327.033	100
329.031	15.4262	330.033	2.9222	328.036	22.357	329.031	15.491	328.036	22.208	330.033	2.9214	327.034	100	328.036	22.0961	328.036	22.2634
330.033	2.9284	371.315	8.9684	329.031	15.4147	330.033	2.7752	329.031	15.3244	371.315	10.0634	328.037	22.1896	329.031	15.4254	329.03	15.2741
371.315	3.8849	372.319	2.1948	330.033	2.9621	371.316	15.1465	330.033	2.8822	372.319	2.4955	329.031	15.2888	330.033	2.8943	330.032	2.9446
		388.342	1.3463	371.316	10.3517	372.319	3.801	371.315	3.6446	388.342	1.5474	330.033	2.9342	371.315	7.0257
				372.319	2.5207	388.343	1.9372					371.316	5.3234	372.319	1.6679
				388.342	1.3733							372.32	1.2836
				472.437	1.0625

## Sheet: Di-p-tolyl Disulfide
Di-p-tolyl Disulfide
DART Gas Temperature
150 °C		175 °C		200 °C		225 °C		250 °C		275 °C		300 °C		325 °C		350 °C
m/z	Rel. Int. %	m/z	Rel. Int. %	m/z	Rel. Int. %	m/z	Rel. Int. %	m/z	Rel. Int. %	m/z	Rel. Int. %	m/z	Rel. Int. %	m/z	Rel. Int. %	m/z	Rel. Int. %
154.999	5.5698	155	6.3931	155	4.2524	155	4.6846	155.001	6.2705	155	5.396	155.001	5.8134	155	5.8823	155	5.4457
155.053	1.2712	155.053	1.8005	155.053	1.1668	214.081	1.508	214.082	1.6516	214.082	1.531	214.082	1.7563	214.082	1.6791	214.081	1.9706
214.08	1.6447	195.067	1.1463	214.081	1.4497	246.053	49.2528	245.046	1.1055	246.054	47.4567	245.046	1.6374	245.046	1.1253	245.045	2.2178
246.053	52.0079	214.081	1.9549	246.053	52.2564	247.058	17.0694	246.054	47.4137	247.059	16.3406	246.054	47.9593	246.054	46.7862	246.053	44.4779
247.059	21.7789	246.053	51.0442	247.058	18.2455	248.053	6.3521	247.059	17.4574	248.054	6.2086	247.059	16.338	247.059	15.4968	247.059	15.0111
248.054	7.4109	247.059	21.7725	248.053	6.8102	249.055	1.5793	248.054	6.2951	249.056	1.4873	248.054	6.1581	248.053	5.9437	248.053	5.6037
249.056	2.0859	248.054	7.276	249.055	1.7588	263.056	2.9545	249.056	1.6091	263.056	1.5445	249.057	1.4625	249.056	1.357	249.056	1.221
261.076	1.1553	249.056	2.0693	263.056	5.141	264.087	4.5812	263.057	1.7572	264.087	3.2395	264.087	2.5151	263.057	1.0199	264.087	1.5917
263.056	10.378	263.056	9.7633	264.087	7.1164	337.108	6.0513	264.088	4.5787	303.125	1.8831	337.108	4.2703	264.088	1.8883	337.108	3.9223
264.086	9.9562	264.086	8.7883	265.088	1.5114	338.111	1.4836	337.108	4.9739	337.108	4.6798	338.112	1.0292	337.108	4.1307	367.065	3.0177
265.084	2.276	265.085	2.1431	303.123	1.3967	343.155	1.0284	338.112	1.2	338.112	1.1102	367.065	1.9975	367.065	1.1489	368.072	22.5159
303.124	1.6531	303.123	1.4521	337.108	8.4078	368.072	7.2802	368.072	11.0407	368.072	11.1268	368.072	19.5734	368.072	12.8395	369.08	100
337.108	8.953	337.108	10.2052	338.112	2.0748	369.08	100	369.08	100	369.08	100	369.08	100	369.08	100	370.082	27.5571
338.111	2.224	338.112	2.5467	343.156	1.1321	370.083	26.2635	370.083	26.8602	370.083	26.8707	370.082	27.3537	370.083	26.934	371.078	15.8508
369.079	100	339.107	1.1196	368.073	1.6169	371.078	16.2272	371.078	16.1696	371.078	16.168	371.078	15.8943	371.078	16.115	372.08	3.488
370.082	25.5949	369.081	100	369.08	100	372.08	3.4585	372.079	3.4733	372.08	3.4472	372.08	3.5085	372.079	3.4654	490.092	1.0712
371.077	16.1226	370.084	25.9161	370.083	25.7494	491.099	5.6758	491.099	8.2331	491.099	8.0835	491.099	12.1359	491.099	8.0484	491.099	13.314
372.079	3.4402	371.078	16.2592	371.078	16.1294	492.102	1.9373	492.102	2.8616	492.102	2.7906	492.101	4.1977	492.102	2.7904	492.102	4.6578
		372.08	3.4514	372.08	3.4762	493.098	1.3208	493.097	1.8978	493.097	1.826	493.097	2.8018	493.098	1.8678	493.098	3.0477
				491.098	1.4892

## Sheet: Dimesityl Disulfide
Dimesityl Disulfide
DART Gas Temperature
150 °C		175 °C		200 °C		225 °C		250 °C		275 °C		300 °C		325 °C		350 °C
m/z	Rel. Int. %	m/z	Rel. Int. %	m/z	Rel. Int. %	m/z	Rel. Int. %	m/z	Rel. Int. %	m/z	Rel. Int. %	m/z	Rel. Int. %	m/z	Rel. Int. %	m/z	Rel. Int. %
151.059	1.218	151.059	1.1573	152.067	1.1367	119.086	1.5052	183.032	2.0113	183.032	1.6266	183.032	4.4828	119.086	1.3455	183.034	1.2612
152.066	2.5694	152.066	3.3799	168.062	2.2056	151.059	2.5162	302.116	50.4447	302.116	46.9868	302.116	50.118	151.06	1.761	302.116	45.9881
168.061	3.6619	168.061	4.8416	183.032	4.8701	152.067	2.449	303.121	15.939	303.121	15.8172	303.122	19.7616	183.032	10.3243	303.12	11.4308
169.068	1.1894	169.068	1.3412	302.116	50.7468	168.062	1.8773	304.116	6.711	304.117	6.4341	304.118	7.6115	184.035	1.2198	304.115	5.1878
183.031	7.0259	183.03	3.0772	303.122	31.8434	183.031	15.2892	305.118	1.7729	305.117	2.0799	305.119	2.1297	302.116	56.409	305.117	1.2902
185.074	1.3964	185.08	1.7685	304.12	9.8252	184.035	1.6063	371.315	1.8447	371.315	2.6785	371.316	1.5244	303.123	32.3056	371.315	2.3122
302.116	45.559	302.116	53.4037	305.12	3.1655	185.029	1.3857	453.174	100	453.174	100	453.174	100	304.12	10.7263	453.174	100
303.123	41.1215	303.121	22.6207	317.105	1.0401	302.116	35.3285	454.177	32.1007	454.177	32.3602	454.178	32.0298	305.12	3.5278	454.178	32.0535
304.123	11.6748	304.118	8.1378	319.118	2.756	303.123	49.7586	455.173	18.1252	455.173	18.1948	455.173	18.0572	371.315	1.091	455.173	17.9859
305.121	4.3248	305.118	3.3648	320.145	1.8298	304.124	12.7407	456.174	4.5855	456.174	4.5364	456.175	4.6044	453.174	100	456.174	4.5843
319.118	6.1127	319.118	5.6175	371.315	4.8069	305.121	5.0454	457.172	1.2145	457.172	1.187	457.172	1.2376	454.177	32.3352	457.173	1.2111
320.141	2.5086	320.143	2.5503	372.319	1.0397	319.119	1.9092							455.173	18.1803
371.315	7.8324	371.315	17.6771	388.342	1.921	320.146	1.261							456.174	4.5886
372.319	1.6909	372.319	4.1961	453.173	100	371.316	9.2397							457.172	1.2559
388.341	2.6734	388.341	6.7448	454.177	32.3277	372.319	2.3007
453.168	100	389.346	1.1956	455.172	18.2745	388.342	2.1167
454.171	32.0777	453.17	100	456.174	4.5805	453.174	100
455.166	18.1027	454.173	32.4617	457.173	1.034	454.177	32.4484
456.168	4.5821	455.169	18.265			455.173	18.2315
		456.171	4.4402			456.175	4.4805
						457.173	1.125

## Sheet: Dibenzyl Disulfide
Dibenzyl Disulfide
DART Gas Temperature
150 °C		175 °C		200 °C		225 °C		250 °C		275 °C		300 °C		325 °C		350 °C
m/z	Rel. Int. %	m/z	Rel. Int. %	m/z	Rel. Int. %	m/z	Rel. Int. %	m/z	Rel. Int. %	m/z	Rel. Int. %	m/z	Rel. Int. %	m/z	Rel. Int. %	m/z	Rel. Int. %
91.0554	16.0335	91.0553	13.0015	91.0547	14.0246	91.0546	17.2574	91.0548	19.9194	91.0544	19.0816	91.0546	23.6437	91.0548	24.0957	91.0546	36.6146
92.0588	1.2133	92.0588	1.0285	92.0582	1.0236	92.058	1.4082	92.0582	1.6356	92.0579	1.4312	92.058	1.8892	92.0582	1.8504	92.058	2.8966
107.05	5.0393	107.05	4.0498	107.05	3.8848	107.049	3.6274	107.05	2.9732	107.049	2.3497	107.05	2.257	107.05	2.3507	107.05	1.7871
123.027	2.2352	123.027	1.0939	123.027	1.1	123.027	1.6248	181.103	15.0049	123.027	1.0051	135.082	2.5681	135.082	1.7092	135.082	1.5534
181.102	9.7221	181.102	8.5812	181.103	9.8006	181.103	12.539	182.106	2.3687	135.082	1.2544	181.103	20.1448	181.103	23.1887	181.103	31.5391
182.106	1.4733	182.106	1.291	182.106	1.4818	182.106	1.9548	213.074	6.4183	181.103	15.8232	182.107	3.2174	182.107	3.5715	182.106	4.926
213.073	3.8158	213.073	4.4	213.074	5.9511	213.074	5.4991	245.046	8.0109	182.106	2.4332	213.074	13.0623	213.074	11.9119	213.074	12.6808
245.045	9.8895	245.045	8.3641	245.046	8.602	245.045	10.8512	246.053	21.507	213.074	9.0884	214.078	2.1138	214.078	1.9379	214.077	1.9782
246.053	22.5931	246.053	26.135	246.053	23.1197	246.053	19.0877	247.06	21.6106	214.077	1.4587	215.081	1.1235	245.046	9.1752	215.082	1.1385
247.06	22.0021	247.059	16.5624	247.059	15.3851	247.06	17.9601	248.059	5.113	245.046	9.0951	245.046	7.6482	246.053	23.8312	245.046	8.411
248.059	5.1606	248.056	4.6653	248.057	4.2237	248.059	4.4276	249.058	2.109	246.053	26.7671	246.054	25.1101	247.06	23.4334	246.053	18.472
249.057	2.1194	249.057	1.559	249.057	1.3476	249.057	1.7963	263.056	3.5289	247.06	21.7179	247.061	29.28	248.06	6.0641	247.061	35.4403
263.056	10.9707	263.056	9.1279	263.056	6.8404	263.056	5.4366	264.088	15.1724	248.058	5.8051	248.061	6.744	249.058	2.43	248.061	7.0816
264.087	16.7192	264.087	15.2055	264.087	16.1131	264.087	10.9985	265.09	2.8995	249.058	2.1897	249.058	2.9209	263.057	1.9096	249.058	3.4754
265.088	3.6882	265.088	3.274	265.089	3.2264	265.089	2.2363	266.085	1.585	263.056	3.4661	263.057	1.9208	264.088	16.474	264.088	12.484
266.084	1.6765	266.084	1.5226	266.084	1.6554	266.084	1.0646	337.108	37.6232	264.087	18.8748	264.088	14.3755	265.091	2.9229	265.091	2.0912
337.108	10.545	337.108	19.6023	337.108	22.7555	337.108	18.3651	338.111	9.3922	265.09	3.4873	265.091	2.6831	266.085	1.6032	266.086	1.1326
338.111	2.578	338.112	4.8502	338.111	5.6512	338.111	4.6001	339.106	4.5738	266.085	1.9868	266.086	1.467	337.109	97.4737	337.108	100
339.106	1.2594	339.107	2.3612	339.106	2.7659	339.106	2.217	369.08	100	337.108	64.6425	337.109	77.469	338.112	24.2206	338.111	24.775
369.08	100	369.081	100	369.08	100	369.08	100	370.083	25.9454	338.111	16.0123	338.112	19.1638	339.107	11.7167	339.107	12.0973
370.083	25.6301	370.084	25.5928	370.083	25.599	370.083	25.5863	371.078	16.8221	339.106	7.7757	339.107	9.2656	340.108	2.2505	340.109	2.2447
371.078	16.6406	371.079	16.7974	371.078	16.6038	371.078	16.7895	371.316	3.2617	340.108	1.5312	340.109	1.772	369.081	100	369.08	78.1984
371.316	1.414	371.316	2.8344	371.316	2.2357	371.316	5.9452	372.08	3.6157	369.08	100	369.081	100	370.084	25.6244	370.083	20.0551
372.08	3.5933	372.081	3.6054	372.08	3.5804	372.08	3.6022	373.078	1.0033	370.083	25.5596	370.084	25.5029	371.078	16.674	371.078	13.0185
525.096	1.306	525.103	1.3982			372.319	1.3979	388.342	1.6074	371.078	16.7978	371.079	16.5423	371.316	3.3454	371.316	5.385
						388.342	1.8845			371.316	1.5948	371.316	4.0928	372.08	3.5712	372.081	2.7078
										372.08	3.6166	372.081	3.5578	388.342	1.9262	372.32	1.099
										388.342	1.4157	388.343	1.8488	427.157	1.6694	388.343	1.3883
												427.157	1.0397			401.053	2.3101
																427.156	1.6834

## Sheet: Dibenzyl Disulfide-d14
Dibenzyl Disulfide-d14
DART Gas Temperature
150 °C		175 °C		200 °C		225 °C		250 °C		275 °C		300 °C		325 °C		350 °C
m/z	Rel. Int. %	m/z	Rel. Int. %	m/z	Rel. Int. %	m/z	Rel. Int. %	m/z	Rel. Int. %	m/z	Rel. Int. %	m/z	Rel. Int. %	m/z	Rel. Int. %	m/z	Rel. Int. %
97.0926	5.367	97.0928	3.5572	97.0923	3.3361	97.0924	5.5302	97.0924	5.0186	97.0922	6.6349	96.086	1.0916	97.0925	10.0057	96.0869	1.0275
98.0987	19.0654	98.0989	14.9542	98.0985	14.8866	98.0985	20.91	98.0987	22.0574	98.0985	24.7613	97.0926	9.6009	98.0986	37.1501	97.0924	13.3083
99.1021	1.3826	99.1023	1.1346	99.1021	1.0955	99.1019	1.652	99.1022	1.5451	99.1017	1.7668	98.0987	33.5582	99.1021	2.6342	98.0986	44.5989
113.087	6.1307	113.087	5.1161	113.087	4.3367	113.087	3.7784	113.087	5.5087	113.087	5.5294	99.102	2.5067	113.087	5.2697	99.1021	3.1277
129.065	2.2559	141.119	1.8378	129.065	1.1941	141.12	2.1716	141.12	4.706	141.12	6.5288	113.088	5.2417	141.12	5.5245	113.087	5.0891
193.177	3.7746	193.177	2.881	141.12	2.1872	192.171	1.5807	192.172	1.5229	192.172	2.1042	140.114	1.02	192.171	2.8588	140.113	1.7313
194.183	6.4933	194.183	5.9657	193.178	2.6835	193.178	4.8217	193.178	4.8479	193.178	6.2867	141.12	11.4663	193.178	9.6605	141.12	16.0915
225.149	1.2117	226.154	2.9317	194.184	6.2817	194.184	9.8099	194.184	11.6943	194.184	12.541	192.172	3.0915	194.184	19.3066	142.123	1.6786
226.154	2.6768	257.121	1.1823	225.15	1.0855	195.187	1.4229	195.188	1.5187	195.188	1.8252	193.178	9.6738	195.188	2.7983	192.172	3.5298
257.121	1.6287	258.127	6.6977	226.155	3.5611	225.149	1.8547	225.15	3.2472	225.149	3.6091	194.184	18.0562	225.149	4.9799	193.178	13.1052
258.127	8.964	259.134	9.228	257.122	1.3261	226.155	4.8888	226.155	12.4295	226.155	11.9063	195.187	2.5888	226.155	15.1144	194.184	23.9231
259.134	8.4539	260.141	36.6453	258.128	7.168	257.121	1.5136	227.158	1.9488	227.158	1.9358	225.149	5.4758	227.158	2.374	195.187	3.2037
260.141	33.3655	261.147	20.0001	259.135	9.144	258.128	7.6817	257.122	1.7473	257.122	1.5706	226.155	16.9275	257.122	1.8972	225.149	6.5941
261.148	28.0437	262.144	6.0243	260.142	35.9066	259.135	9.1829	258.128	9.4453	258.128	8.5634	227.158	2.9612	258.127	9.9373	226.155	18.6154
262.146	7.0723	263.145	1.8626	261.147	18.3105	260.141	34.0245	259.135	10.0816	259.135	9.9216	228.16	1.281	259.135	10.9806	227.158	3.0234
263.145	2.7205	276.14	3.1324	262.144	5.7117	261.148	22.9621	260.142	36.3286	260.142	37.147	257.122	1.6554	260.141	42.0202	228.159	1.0558
276.139	3.3268	277.15	15.373	263.145	1.6537	262.145	6.2215	261.148	21.5559	261.148	30.0874	258.128	9.2338	261.148	37.0038	257.123	1.3546
277.148	15.8527	278.175	21.4445	276.142	2.5001	263.145	2.2176	262.145	6.3039	262.147	7.8634	259.135	12.6755	262.147	10.0199	258.127	8.4019
278.174	17.4131	279.173	5.658	277.153	12.9574	276.146	1.2573	263.146	1.9422	263.146	2.7864	260.142	49.8241	263.146	3.6878	259.135	10.0145
279.171	4.7275	280.171	2.3086	278.175	21.6869	277.158	7.0656	276.147	1.1988	276.147	1.0226	261.149	47.0736	277.163	6.6639	260.141	40.5913
280.171	1.6342	356.227	2.2143	279.173	5.9595	278.175	15.3966	277.159	8.5881	277.16	7.5295	262.148	11.8008	278.175	18.5511	261.148	40.9558
294.17	1.0938	357.234	7.8493	280.171	2.452	279.175	3.6571	278.175	20.172	278.175	17.8116	263.146	4.6197	279.173	5.1697	262.149	11.3845
357.233	4.1175	358.24	22.0796	356.227	2.6082	280.172	1.5841	279.174	5.0619	279.173	4.9786	277.164	6.0844	280.171	1.9082	263.146	4.3605
358.239	12.0513	359.242	5.8679	357.234	10.7814	356.227	3.5446	280.172	2.1148	280.172	1.8801	278.175	18.4731	354.213	1.1362	277.167	5.13
359.241	3.1071	360.238	2.5438	358.24	30.8061	357.234	11.9435	355.22	1.4384	355.22	1.5105	279.173	5.1009	355.222	1.8991	278.175	19.5907
360.239	1.2824	371.316	3.5094	359.242	8.2771	358.24	30.1303	356.227	6.724	356.227	7.1558	280.173	2.0966	356.226	10.3236	279.171	6.3946
371.316	1.6829	374.254	1.0736	360.238	3.6043	359.242	7.9834	357.233	20.1393	357.233	22.5664	354.213	1.2062	357.233	39.2247	280.172	2.2781
388.198	5.9312	388.2	6.1149	371.316	1.6259	360.238	3.4029	358.239	49.1018	358.239	50.7871	355.22	2.5133	358.239	88.2721	355.221	2.0615
389.205	33.8804	388.342	1.713	388.2	6.0888	371.316	1.7514	359.242	13.1207	359.241	13.6326	356.227	11.3095	359.241	23.7944	356.227	12.0567
390.211	100	389.206	34.5445	388.341	1.7446	374.259	1.9596	360.238	5.7068	360.238	5.9156	357.233	37.2978	360.238	10.2366	357.233	47.3282
391.212	28.4483	390.212	100	389.206	34.7101	388.2	6.8613	371.315	3.0506	371.315	4.4874	358.239	81.9163	361.24	1.8616	358.24	100
392.208	16.3873	391.213	28.8014	390.212	100	389.206	36.2628	373.251	1.9755	373.252	1.6419	359.241	21.9109	371.315	7.6599	359.241	27.1598
393.21	3.4837	392.21	16.2879	391.213	28.4919	390.212	100	374.259	5.1865	374.259	4.4775	360.238	9.4349	372.319	1.5103	360.238	11.5404
553.269	1.0302	393.211	3.6032	392.21	16.4039	391.213	28.979	375.261	1.2534	375.262	1.01	361.24	1.7204	373.253	1.4164	361.24	1.6363
		486.295	1.2218	393.211	3.5764	392.21	16.3347	388.199	6.7143	388.199	6.9832	371.316	6.4494	374.259	4.3773	371.315	10.7406
		553.274	1.4137			393.212	3.5578	388.342	2.526	388.342	3.4463	372.319	1.5313	388.199	6.6834	372.319	3.093
						453.318	1.3347	389.206	35.1919	389.205	36.1393	373.252	2.183	388.342	4.169	373.253	2.3054
						454.324	2.5832	390.212	100	390.211	100	374.259	5.816	389.205	35.3975	374.259	5.9248
						485.291	1.2671	391.213	28.7522	391.213	29.0769	375.262	1.3775	390.212	100	375.263	1.4416
						486.297	2.894	392.21	16.3436	392.209	16.3805	388.2	6.7833	391.213	28.9411	388.199	5.3041
						487.299	1.0047	393.211	3.5282	393.211	3.5381	388.342	3.4909	392.209	16.1807	388.342	3.4137
								452.312	1.9	452.312	1.7618	389.206	36.0111	393.211	3.4279	389.206	29.612
								453.317	5.2332	453.317	5.0992	390.212	100	452.312	2.1704	390.212	81.5827
								454.324	10.8431	454.323	10.383	391.213	28.9906	453.318	6.9279	391.213	23.7038
								455.326	3.5606	455.326	3.4457	392.21	16.3279	454.324	14.8868	392.209	13.2098
								456.325	1.2288	456.323	1.2392	393.21	3.4737	455.326	5.0503	393.211	2.4522
								485.29	2.8109	485.29	2.8951	452.312	3.0909	456.326	1.8167	422.185	1.7979
								486.296	6.6323	486.296	6.4192	453.318	8.5381	485.292	2.5386	452.313	2.3861
								487.299	2.1964	487.298	2.1764	454.324	17.4979	486.296	6.0048	453.318	7.2985
								550.409	1.0828			455.326	5.9378	487.298	1.8566	454.324	14.7732
												456.325	2.1753	550.409	1.5169	455.326	4.6524
												470.345	1.0875			456.325	1.3955
												485.29	3.6045			470.346	1.1406
												486.296	8.142			485.293	2.0514
												487.298	2.8227			486.296	4.7257
												488.297	1.2769			487.299	1.2918
												550.41	1.7185			550.411	1.3147

[truncated: 1 more sheets: Dib Dis. + Dib. Dis.-d14]
