# Supplementary material for: Experimental and Computational Investigation of Sulfur Chemistry in the DART-MS Gas Stream: Implications for the Interpretation of the Mass Spectra of Organic Disulfides
Source: J Am Soc Mass Spectrom. 2026 Apr 14;37(5):1268–80. doi: 10.1021/jasms.6c00046 (PMC13154360; doi:10.1021/jasms.6c00046)
Supplement: Supplementary file 3 [file js6c00046_si_003.xlsx]

## Sheet: Diallyl Disulfide
Diallyl Disulfide
Solvent
Neat		Benzene		Dichloromethane (DCM)		Dimethylformamide (DMF)		Ethyl Acetate		Hexane		Tetrahydrofuran (THF)
m/z	Rel. Int. %	m/z	Rel. Int. %	m/z	Rel. Int. %	m/z	Rel. Int. %	m/z	Rel. Int. %	m/z	Rel. Int. %	m/z	Rel. Int. %
73.011	15.4696	55.0537	2.9487	67.0542	1.7769	74.0605	100	73.0107	2.0307	67.0542	3.0505	55.0541	5.7306
79.0548	1.0499	57.0697	7.9027	69.0701	1.0218	74.0859	1.5606	89.0599	53.9098	69.0699	2.6592	71.0494	3.7372
81.0703	1.8325	59.049	46.4016	71.0856	4.8515	75.0637	3.8015	90.0633	2.3059	71.0857	1.9868	73.0111	1.9073
102.968	2.202	60.0501	1.8198	73.0108	100	76.0758	2.0015	106.087	1.566	73.0108	100	73.0652	100
104.983	5.7118	61.0284	11.3319	73.0362	1.4572	147.115	70.8041	117.092	1.5068	74.0142	4.667	73.0904	1.5958
111.027	1.0785	62.0191	10.6521	74.0138	4.295	148.118	5.3698	131.054	9.5905	75.0067	4.9909	74.0701	3.0967
113.043	14.703	66.047	1.3397	75.0067	4.9313	149.128	1.2974	177.114	100	79.0545	9.4858	113.097	2.5775
114.046	1.2065	67.0543	4.2892	79.0545	6.6442			178.118	9.1406	81.0702	11.4421	127.113	1.1964
115.058	4.4409	69.07	1.233	81.0701	6.8409			179.119	1.1161	83.0856	4.9713	131.054	9.0371
131.054	20.2641	71.0491	15.8725	83.0855	1.5753			219.106	4.5834	84.0032	1.0009	145.124	86.3364
132.057	1.513	72.0039	1.1356	85.0109	3.5713					85.0109	8.2124	146.128	8.0402
133.052	1.1706	72.0519	1.4071	87.0265	2.4282					85.1014	38.2895	203.11	2.1292
136.957	3.0319	72.0813	1.3392	89.006	1.2074					86.1048	2.4778	220.182	2.0104
145.016	12.8297	73.0108	98.5928	99.0267	1.5671					86.9907	1.6967
146.023	4.1492	73.0649	74.1334	101.042	5.8944					87.0265	2.5239
147.031	11.7427	74.0157	7.0319	102.967	2.2421					89.0057	4.9292
148.032	1.0923	74.0608	22.0944	104.983	35.4591					99.0265	3.2614
149.029	1.0709	74.0932	1.003	105.985	1.8189					100.034	1.136
155.091	3.2891	75.0066	5.4751	106.979	3.4271					101.042	5.1207
168.929	1.57	75.0495	1.9449	111.027	3.5675					102.967	4.8407
176.988	2.149	78.0468	100	112.034	1.0515					103.975	1.6587
179.004	14.8256	78.1173	1.038	113.042	30.2065					104.983	37.0279
180.006	1.3771	79.0543	67.2259	114.046	2.7206					105.986	1.9535
181	2.1372	79.126	1.043	115.058	9.5618					106.979	3.6933
187.063	100	80.0597	6.5498	131.054	10.2208					111.027	6.7866
188.066	11.6468	81.0702	48.6919	136.956	20.0008					112.034	3.7338
189.06	10.2436	82.0745	3.7736	137.959	1.2356					113.042	35.7214
190.063	1.0211	83.0855	2.7635	138.952	2.677					114.047	3.5792
203.057	2.0668	84.0031	7.3262	145.016	8.1872					115.058	9.296
219.034	55.8416	85.0109	42.2563	146.023	2.7098					129.041	1.0721
220.037	7.0125	85.0693	1.3492	147.032	34.0438					131.054	46.9368
221.031	8.6289	86.0138	2.2041	148.034	2.8952					132.057	3.4305
227.093	1.5578	87.0141	3.3835	149.028	3.3259					133.051	2.4713
235.031	2.4569	88.0759	1.3852	161.012	1.1012					136.957	25.7066
251.006	11.2854	89.0055	2.6247	179.004	27.7452					137.959	1.3805
252.009	1.5014	91.0572	1.415	180.006	2.6014					138.952	3.5035
253.003	2.2324	94.0415	13.1636	181	3.8132					145.016	13.2283
259.065	3.6318	95.0488	5.8146	187.062	28.8298					146.023	7.5517
261.098	20.6773	97.011	3.9755	188.065	3.3013					147.032	76.1442
262.101	3.1613	99.0265	12.5236	189.059	2.7589					148.034	6.9225
263.097	2.5617	99.0895	1.1331	217.108	4.295					149.028	7.2209
267.004	1.1498	100.034	7.407	219.033	44.8077					161.011	3.7696
277.075	3.0736	101.042	4.8177	220.036	5.4904					163.026	2.0543
282.978	3.2761	102.968	5.5497	221.03	6.4526					176.989	2.0484
291.039	2.31	103.975	7.0843	251.005	3.2198					178.012	2.3185
293.052	2.4051	104.983	38.1863	261.09	1.3728					179.004	31.643
307.035	1.1181	105.986	2.5372							180.006	2.848
349.08	1.1617	106.979	3.2272							181	4.2221
365.068	1.5807	108.044	1.7771							187.063	28.0333
		111.027	7.2717							188.066	3.0097
		112.034	24.1447							189.061	3.0741
		113.042	93.66							203.093	5.8368
		113.123	1.3852							217.109	2.3733
		114.047	11.7256							219.034	41.6458
		115.056	10.8778							220.037	5.0467
		129.039	2.436							221.03	6.0275
		131.053	21.8671							231.124	25.2782
		132.056	1.9821							232.127	3.6129
		136.956	31.2972							233.121	2.3176
		137.959	1.2451							251.006	4.5598
		138.953	4.1145							261.098	5.2519
		145.016	17.8755							277.076	1.4702
		146.024	46.524							371.315	4.1061
		147.031	34.3783
		148.028	7.5524
		149.029	3.2884
		155.089	5.3513
		156.095	9.4122
		157.101	1.9703
		159.12	1.2155
		161.011	13.4448
		162.018	1.7338
		163.025	5.0238
		171.083	1.8653
		176.988	3.8368
		178.013	11.475
		179.004	45.7794
		180.007	4.4612
		181	6.2927
		187.062	61.9488
		188.065	7.0847
		189.059	5.6367
		203.091	1.193
		219.033	86.0433
		220.036	10.1579
		221.03	12.2017
		235.031	1.8552
		251.006	9.8966
		253.003	1.1701
		255.048	1.1182
		257.248	2.6858
		261.096	3.7122
		282.978	1.9142
		293.053	1.0026
		371.108	1.1468

## Sheet: Dimethyl Disulfide
Dimethyl Disulfide
Solvent
Neat		Benzene		Dichloromethane (DCM)		Dimethylformamide (DMF)		Ethyl Acetate		Hexane		Tetrahydrofuran (THF)
m/z	Rel. Int. %	m/z	Rel. Int. %	m/z	Rel. Int. %	m/z	Rel. Int. %	m/z	Rel. Int. %	m/z	Rel. Int. %	m/z	Rel. Int. %
93.9911	49.1947	78.0466	15.3837	71.0863	3.9804	74.0605	100	61.0286	25.3809	71.0858	6.4495	55.0543	6.5049
94.9978	10.045	79.0539	6.1571	78.968	2.1198	74.0865	1.3433	89.0598	100	83.0859	1.5865	73.0653	84.7538
95.9871	4.7225	93.9907	100	93.9913	28.9627	75.0637	3.619	89.0883	1.3527	85.1015	93.1233	73.0916	1.2194
100.113	3.9805	94.0417	6.2736	94.9988	13.3233	76.0755	1.1901	90.0633	4.6201	86.1049	6.2172	74.0725	1.2479
110.994	1.4418	94.9959	7.5893	95.9877	2.9968	147.115	76.1186	106.086	1.1387	93.9908	63.1094	90.0917	1.1762
112.112	2.0356	95.0484	1.295	96.9948	1.112	148.118	5.7709	177.114	67.176	94.998	13.8764	113.097	1.3828
140.988	100	95.9866	9.0919	102.128	1.0983	149.128	1.7444	178.117	6.1257	95.9868	5.9757	127.113	1.0434
141.99	5.7197	110.994	2.6343	110.994	1.4801					96.9939	1.1703	145.124	100
142.984	13.4215	140.988	42.1916	140.988	100					110.994	4.4326	146.127	9.4554
151.063	8.744	141.99	2.4349	141.99	5.6598					140.988	100	163.114	1.0528
183.035	3.9885	142.984	5.7227	142.984	13.5697					141.99	5.579	219.174	1.8647
		156.096	2.3754	165.079	1.3504					142.984	13.3963	220.182	2.3044
		157.016	1.5117							151.063	7.9383
		171.083	1.4452							165.079	2.5967
										179.094	19.8889
										180.097	2.0576
										181.09	1.8864

## Sheet: Di-n-propyl Disulfide
Di-n-propyl Disulfide
Solvent
Neat		Benzene		Dichloromethane (DCM)		Dimethylformamide (DMF)		Ethyl Acetate		Hexane		Tetrahydrofuran (THF)
m/z	Rel. Int. %	m/z	Rel. Int. %	m/z	Rel. Int. %	m/z	Rel. Int. %	m/z	Rel. Int. %	m/z	Rel. Int. %	m/z	Rel. Int. %
108.007	1.1706	74.0188	1.8318	75.0267	4.0962	74.0605	70.5854	89.06	77.376	75.0265	3.341	55.0532	3.7373
109.014	1.3122	75.0266	2.4518	102.128	1.032	74.0857	1.1907	89.0883	1.3652	85.1016	8.0042	73.0646	68.9597
150.055	39.7706	78.0469	54.9876	108.007	1.9226	75.0637	2.5313	90.0634	3.5727	108.007	6.1533	90.0911	1.3458
151.061	10.2351	79.0534	11.0879	109.014	9.6561	76.0761	2.7173	106.087	1.2325	109.015	11.0918	113.096	1.5386
152.052	4.192	94.0416	1.9762	150.055	9.4006	145.1	1.3515	117.092	1.409	150.056	31.7754	127.113	1.2734
183.035	2.7354	95.049	1.3324	151.063	24.9881	147.115	100	162.115	1.3507	151.064	54.3289	145.124	100
193.109	2.1202	108.007	20.6239	152.063	2.87	148.118	7.5876	177.114	100	152.062	7.0982	146.127	9.4812
207.124	2.7916	109.014	5.1103	153.059	2.2637	149.13	3.9167	178.117	9.1409	153.06	4.8489	151.063	1.8066
225.08	100	110.003	2.0072	183.035	8.3795			179.119	1.1701	167.059	2.7047	220.182	1.658
226.083	12.4777	150.055	100	185.031	1.0679			225.081	2.0387	183.036	7.3921	225.08	3.0731
227.077	13.8957	151.061	16.0271	221.14	2.3257					207.125	2.7044
228.079	1.6159	152.052	9.9183	225.08	100					225.081	100
235.155	1.3043	153.059	1.6584	226.083	12.4487					226.084	12.3078
239.096	2.7455	156.096	3.4326	227.077	13.7678					227.078	13.7162
257.052	2.0797	167.058	2.5923	228.079	1.5503					228.08	1.3659
		183.035	2.9532							235.156	9.0893
		225.08	36.7327							236.16	1.2419
		226.083	4.494							259.192	1.4537
		227.077	4.9736							371.316	1.9787

## Sheet: Di-n-butyl Disulfide
Di-n-butyl Disulfide
Solvent
Neat		Benzene		Dichloromethane (DCM)		Dimethylformamide (DMF)		Ethyl Acetate		Hexane		Tetrahydrofuran (THF)
m/z	Rel. Int. %	m/z	Rel. Int. %	m/z	Rel. Int. %	m/z	Rel. Int. %	m/z	Rel. Int. %	m/z	Rel. Int. %	m/z	Rel. Int. %
122.023	1.5207	78.0469	41.8539	71.0862	4.9008	74.0605	100	61.0286	41.5119	85.102	5.6029	55.0538	1.089
123.03	2.7742	79.0539	12.2079	89.0412	1.4676	74.0858	1.5474	89.06	98.6697	89.0415	1.0914	73.0651	44.5345
142.161	17.0513	94.0416	1.9769	122.023	1.4326	75.0637	3.6715	89.0883	1.5428	122.023	3.7003	90.0917	1.0407
143.164	1.7754	95.0492	1.6486	123.031	9.6342	147.115	54.1957	90.0635	4.692	123.031	5.5475	113.096	1.5839
147.122	1.7421	108.045	1.0032	178.086	10.5683	148.118	4.1067	106.087	1.5339	178.087	30.3583	127.113	1.2974
178.086	34.1161	122.023	9.9847	179.094	61.212			162.115	1.0424	179.094	46.3183	145.124	100
179.093	19.1738	123.03	2.6213	180.096	7.3678			177.114	100	180.093	7.3399	146.127	9.7886
180.087	4.7927	156.095	2.8444	181.09	5.7399			178.117	9.2719	181.091	4.3102
181.089	1.698	178.086	100	211.065	2.9719			179.119	1.2144	186.224	1.2349
184.208	3.5384	179.091	20.0581	235.156	2.2626			194.14	1.0417	195.089	3.4994
185.215	2.5355	180.083	10.5103	249.171	12.5619					211.066	2.4231
186.223	21.522	181.084	2.5356	250.174	2.0527					235.156	3.9507
187.226	2.9346	195.088	2.2575	251.168	1.1731					263.187	8.8017
211.065	1.1442	267.127	51.7374	267.127	100					264.19	1.4201
235.155	35.8797	268.13	8.1541	268.13	15.7595					267.128	100
236.158	5.3933	269.123	7.4668	269.124	14.5081					268.13	15.867
237.152	3.5955	271.119	1.2032	270.126	1.9166					269.124	14.5864
267.127	100	287.113	1.2305							270.127	2.0206
268.13	15.9035
269.123	14.4484
270.126	1.9998
274.256	5.5063
275.26	1.0226

## Sheet: Di-tert-butyl Disulfide
Di-tert-butyl Disulfide
Solvent
Neat		Benzene		Dichloromethane (DCM)		Dimethylformamide (DMF)		Ethyl Acetate		Hexane		Tetrahydrofuran (THF)
m/z	Rel. Int. %	m/z	Rel. Int. %	m/z	Rel. Int. %	m/z	Rel. Int. %	m/z	Rel. Int. %	m/z	Rel. Int. %	m/z	Rel. Int. %
57.0694	12.5589	57.0703	20.4305	57.0697	100	74.0604	70.1471	89.0601	59.4346	56.0626	2.9063	55.054	10.9494
87.025	1.4147	58.0737	1.4257	58.0732	6.1858	74.0857	1.1682	90.0635	2.6566	57.07	100	71.0499	1.3472
89.0419	11.5208	78.0473	100	69.0701	4.4685	75.0635	2.5079	117.092	1.0832	57.0921	1.558	73.0653	100
121.015	1.6519	78.0734	1.5611	70.0773	2.1114	145.099	1.1845	177.114	100	58.0734	5.9167	73.0903	1.7564
122.023	2.4655	79.0543	26.514	71.0858	68.6385	147.114	100	178.118	9.1477	69.0703	3.4977	74.0724	1.561
123.031	21.4065	80.0584	1.512	72.089	3.9772	148.117	7.5538	179.119	1.3833	71.086	6.1274	145.124	59.0763
124.032	1.392	89.0422	9.2386	81.0703	1.0679	149.127	1.7656	195.089	2.1973	83.0862	7.6033	146.127	5.9096
125.027	1.8352	94.042	4.6773	82.9454	3.0408					84.0934	3.3611	195.089	1.7007
155.003	1.0306	95.0495	3.1798	83.0858	2.6733					85.1018	57.7877
177.078	8.1112	108.045	1.1102	84.9426	1.7308					86.1052	3.8894
178.086	24.6716	122.023	50.3533	87.0272	3.4199					87.027	7.2215
179.094	100	123.03	18.911	87.0809	2.3536					89.0424	59.1423
180.095	12.4902	124.02	5.5242	89.0422	81.2459					90.0455	3.2393
181.09	9.2987	125.026	1.5938	90.0454	4.5646					91.0383	3.1353
186.976	2.1175	155.088	2.4769	91.0381	3.9197					121.015	3.1639
195.088	59.7292	156.096	5.6266	101.043	1.5075					122.023	33.1691
196.092	7.0168	171.083	1.5053	102.128	1.3981					123.031	86.1937
197.085	6.3581	178.087	85.298	103.058	2.8521					124.03	8.1294
209.049	2.0913	179.092	16.6618	104.07	1.1059					125.027	7.8117
211.065	13.1741	180.084	8.7543	121.015	1.5708					152.989	1.2934
212.067	1.4764	181.088	1.3379	122.023	12.7187					155.004	3.0868
213.061	1.8179	243.037	1.5077	123.031	77.6715					177.079	6.99
243.037	27.3373			123.118	1.1094					178.087	57.5304
244.039	3.3374			124.032	5.4622					179.094	45.8797
245.033	4.997			125.026	7.642					180.09	9.3264
265.111	1.5316			135.031	1.8465					181.09	4.0153
275.009	2.7151			155.004	2.1179					186.976	3.8364
299.099	24.2756			177.079	3.3448					195.089	10.5461
300.102	3.9849			178.086	20.627					211.066	1.7772
301.096	4.515			179.094	37.3997					243.037	11.8545
331.071	5.563			180.094	5.234					244.039	1.1213
333.068	1.2146			181.09	2.9419					245.033	1.8898
357.172	1.1479			186.976	1.2331					299.1	2.4676
373.177	5.0351			191.094	1.9039					371.316	2.1484
374.181	1.1415			195.088	6.5662					389.169	2.2106
389.167	82.3687			211.064	1.5089
390.17	17.7367			243.037	4.1543
391.164	16.7427			247.156	1.3566
392.166	3.2081			299.1	1.0273
393.162	1.2802			371.315	1.2529
				389.167	2.6692
				427.377	3.2926

## Sheet: Diphenyl Disulfide
Diphenyl Disulfide
Solvent
Pure Solid		Benzene		Dichloromethane (DCM)		Dimethylformamide (DMF)		Ethyl Acetate		Hexane		Tetrahydrofuran (THF)
m/z	Rel. Int. %	m/z	Rel. Int. %	m/z	Rel. Int. %	m/z	Rel. Int. %	m/z	Rel. Int. %	m/z	Rel. Int. %	m/z	Rel. Int. %
74.0973	4.7936	78.0469	32.2331	71.0859	7.6443	74.0608	98.1559	61.0294	5.9804	55.0529	2.0514	73.0651	23.3406
86.0971	8.6378	79.0537	7.4806	74.0969	3.0193	75.064	3.5806	89.0604	100	73.0641	12.3009	90.0918	1.0266
100.113	4.6693	86.0969	1.3252	102.128	1.5626	145.099	1.2139	90.0638	4.5749	74.0965	4.5768	113.097	1.3661
101.12	2.2441	94.0417	1.7166	140.984	26.6812	147.115	100	117.092	1.212	83.0861	1.6728	127.113	1.4191
102.128	34.7696	95.0492	1.2537	141.987	2.1737	148.118	7.5608	177.114	79.0839	85.1015	8.0812	145.124	100
103.131	2.4641	140.984	4.0749	142.981	2.4338	149.129	2.5327	178.118	7.2171	86.0974	4.2182	146.127	10.1039
140.984	8.9305	156.095	2.7053	179.091	4.1356			218.023	3.8462	100.112	1.4185
182.101	5.7658	218.022	100	182.102	1.4871			219.028	1.021	102.128	10.5403
186.051	1.8544	219.026	17.5137	186.052	4.8167			327.034	6.7146	140.984	20.7538
210.132	17.6325	220.02	10.1234	218.022	27.9693			328.037	1.4796	141.987	1.6889
211.135	2.6436	221.023	1.5102	219.03	29.2804			329.031	1.0182	142.981	1.909
218.022	27.7747	327.033	15.9802	220.029	6.3361					182.102	1.818
219.028	11.9886	328.036	3.5488	221.026	2.8274					186.052	4.8183
220.023	3.8515	329.03	2.4359	235.026	1.0577					193.106	6.6637
221.025	1.0732			289.108	4.4296					210.132	2.7068
235.024	1.854			327.033	100					218.022	56.068
327.033	100			328.036	22.2161					218.136	1.1518
328.036	22.2634			329.031	15.3448					219.029	41.6613
329.03	15.2741			330.033	2.8025					220.027	10.1015
330.032	2.9446									221.026	3.9167
371.315	6.2856									235.025	1.9488
372.319	1.525									275.093	3.2508
										303.124	6.8777
										304.127	1.3674
										327.034	100
										328.037	22.3047
										329.031	15.4155
										330.033	2.7936
										371.316	2.3641

## Sheet: Di-p-tolyl Disulfide
Di-p-tolyl Disulfide
Solvent
Pure Solid		Benzene		Dichloromethane (DCM)		Dimethylformamide (DMF)		Ethyl Acetate		Hexane		Tetrahydrofuran (THF)
m/z	Rel. Int. %	m/z	Rel. Int. %	m/z	Rel. Int. %	m/z	Rel. Int. %	m/z	Rel. Int. %	m/z	Rel. Int. %	m/z	Rel. Int. %
155	5.4457	78.0469	94.2443	71.0861	3.4842	74.0606	100	89.0603	80.7063	85.1021	6.9959	71.0497	2.4717
214.081	1.9706	79.0534	17.681	91.0549	3.1511	74.087	1.5163	90.0638	3.6173	91.0551	1.2618	73.0655	43.9673
245.045	2.2178	94.0417	3.6212	155.001	36.4737	75.0637	3.6492	117.092	1.6349	155.001	22.4716	113.097	1.7429
246.053	44.4779	95.0491	1.7699	156.003	3.3605	147.115	68.7711	177.115	100	156.003	2.0516	127.113	1.5061
247.059	15.0111	155.001	5.0281	156.997	3.2742	148.118	5.1435	178.118	9.1283	156.997	2.0711	145.124	100
248.053	5.6037	155.088	2.0742	193.106	1.4568	149.129	1.973	179.12	1.162	207.121	1.9075	146.127	10.1291
249.056	1.221	156.095	5.0361	214.082	5.1854			369.081	1.8901	214.082	4.5827	369.081	1.5046
264.087	1.5917	171.083	1.1945	246.053	30.2002					246.054	43.3174
337.108	3.9223	246.054	100	247.061	26.6796					247.06	28.4439
367.065	3.0177	247.058	19.7306	248.059	6.5994					248.058	7.81
368.072	22.5159	248.051	10.469	249.058	2.4819					249.058	2.6632
369.08	100	249.054	1.7122	317.139	1.984					264.088	1.1442
370.082	27.5571	369.081	8.3843	369.08	100					303.124	1.9788
371.078	15.8508	370.084	2.133	370.083	25.6834					331.155	2.747
372.08	3.488	371.078	1.3291	371.078	16.2425					369.08	100
490.092	1.0712			372.08	3.3924					370.084	25.497
491.099	13.314									371.078	16.0753
492.102	4.6578									371.317	5.4883
493.098	3.0477									372.08	3.4326
										372.32	1.3161

## Sheet: Dimesityl Disulfide
Dimesityl Disulfide
Solvent
Pure Solid		Benzene		Dichloromethane (DCM)		Dimethylformamide (DMF)		Ethyl Acetate		Hexane		Tetrahydrofuran (THF)
m/z	Rel. Int. %	m/z	Rel. Int. %	m/z	Rel. Int. %	m/z	Rel. Int. %	m/z	Rel. Int. %	m/z	Rel. Int. %	m/z	Rel. Int. %
183.034	1.2612	78.047	100	71.086	4.4477	74.0608	100	61.029	18.021	85.1016	6.9005	71.0493	4.7726
302.116	45.9881	79.0534	17.9836	119.086	7.5443	75.0639	3.6876	89.0601	100	119.086	6.0775	73.065	57.8633
303.12	11.4308	82.042	1.1882	151.06	7.0593	147.115	54.818	90.0636	4.5271	151.06	5.0957	113.097	2.22
304.115	5.1878	94.0419	4.903	152.066	1.6239	148.118	4.1529	177.114	38.0627	152.066	1.0392	127.113	1.4429
305.117	1.2902	95.0491	1.9498	183.032	28.3411			178.118	3.4678	183.032	22.0806	145.124	100
371.315	2.3122	155.088	2.0618	184.035	3.2967			453.173	1.3396	184.035	2.5271	146.127	9.9897
453.174	100	156.096	4.8136	185.028	2.6308					185.028	2.0443	183.032	1.8688
454.178	32.0535	171.083	1.4609	221.136	1.0078					270.144	2.8646	302.116	5.0658
455.173	17.9859	183.032	2.5623	270.144	2.417					302.116	37.3242	303.122	2.9652
456.174	4.5843	302.116	69.9939	302.116	25.0135					303.123	25.9826	453.174	14.8566
457.173	1.2111	303.12	17.465	303.123	27.975					304.121	7.8487	454.178	4.7557
		304.115	8.1254	304.123	7.4321					305.121	2.5766	455.173	2.6689
		305.117	1.5957	305.121	2.8539					453.174	100
		453.175	5.5929	453.174	100					454.177	32.0545
		454.178	1.7616	454.177	32.1597					455.173	17.984
				455.173	17.9812					456.174	4.4991
				456.174	4.4902					457.172	1.12
				457.171	1.0519

## Sheet: Dibenzyl Disulfide
Dibenzyl Disulfide
Solvent
Pure Solid		Benzene		Dichloromethane (DCM)		Dimethylformamide (DMF)		Ethyl Acetate		Hexane		Tetrahydrofuran (THF)
m/z	Rel. Int. %	m/z	Rel. Int. %	m/z	Rel. Int. %	m/z	Rel. Int. %	m/z	Rel. Int. %	m/z	Rel. Int. %	m/z	Rel. Int. %
91.0546	36.6146	78.0467	66.3006	71.0859	5.0463	74.0607	100	61.0291	11.3268	69.07	1.054	55.0542	8.2517
92.058	2.8966	79.0538	19.4785	91.0547	100	75.0638	3.6794	89.0602	100	71.0859	1.6598	71.0497	4.3723
107.05	1.7871	80.0578	1.1442	92.0582	7.6773	145.099	1.1775	90.0636	4.6035	83.0861	1.7892	73.0654	100
135.082	1.5534	91.0545	100	101.06	2.3827	147.115	83.901	91.0556	3.1543	85.0514	6.9539	74.0723	1.671
181.103	31.5391	92.0579	7.7682	107.05	1.0269	148.118	6.352	117.092	1.2526	85.1018	18.0611	113.097	1.6044
182.106	4.926	94.0416	3.3367	123.027	1.0808	149.126	1.0886	177.114	57.3468	86.1051	1.2002	145.124	50.2415
213.074	12.6808	95.0491	2.1564	155.001	3.1218			178.118	5.2391	91.0547	100	146.127	4.8308
214.077	1.9782	155.088	1.5797	169.017	3.3674			181.103	1.4846	92.0581	7.7233
215.082	1.1385	156.096	4.3374	181.104	60.8912			247.061	2.0383	93.0699	2.4218
245.046	8.411	169.103	5.1042	182.107	9.3454			337.108	1.1241	107.05	2.0388
246.053	18.472	181.103	35.6092	213.074	16.9076			369.08	1.2578	155.001	2.688
247.061	35.4403	182.107	5.503	214.077	2.788					169.016	2.8111
248.061	7.0816	213.074	3.8611	215.083	1.5762					177.166	4.0019
249.058	3.4754	245.046	1.6911	245.046	4.2651					181.103	61.1708
264.088	12.484	246.054	51.9987	246.053	7.0492					182.107	9.3685
265.091	2.0912	247.06	26.7305	247.062	82.2988					213.074	15.5943
266.086	1.1326	248.057	8.402	248.064	14.3534					214.077	2.4765
337.108	100	249.057	2.6385	249.059	8.4794					215.082	1.4009
338.111	24.775	259.149	1.0987	250.062	1.1987					245.046	4.1959
339.107	12.0973	264.088	6.1757	264.088	4.4925					246.054	18.4962
340.109	2.2447	337.108	10.7215	317.139	1.2504					247.061	99.6541
369.08	78.1984	338.111	2.5676	337.108	30.2365					248.064	18.2539
370.083	20.0551	339.102	1.6891	338.112	7.4305					249.058	10.2915
371.078	13.0185	369.08	14.923	339.107	3.4376					250.061	1.4462
371.316	5.385	370.083	3.7435	369.081	44.7809					264.088	6.6452
372.081	2.7078	371.078	2.4075	370.084	11.4069					265.091	1.069
372.32	1.099			371.078	7.3856					303.124	3.6367
388.343	1.3883			372.08	1.3798					331.155	5.7888
401.053	2.3101			401.052	1.2003					332.159	1.3329
427.156	1.6834									337.108	28.6412
										338.112	7.142
										339.107	3.2672
										369.08	40.9929
										370.083	10.552
										371.078	6.7814
										371.315	2.7277
										372.081	1.237
